# Supplementary material for: New Charge Transfer Complexes of K+-Channel-Blocker Drug (Amifampridine; AMFP) for Sensitive Detection; Solution Investigations and DFT Studies
Source: Molecules. 2021 Oct 5;26(19):6037. doi: 10.3390/molecules26196037 (PMC8512129; doi:10.3390/molecules26196037)
Supplement: Supplementary file 1 [file molecules-26-06037-s001.zip]

Archive with 1 entries (1 files):
- molecules-1383356-supplementary.pdf
